# Supplementary material for: Intratumoral Microbiome of Metastatic Pancreatic Ductal Adenocarcinoma
Source: Int J Mol Sci. 2026 May 9;27(10):4210. doi: 10.3390/ijms27104210 (PMC13207053; doi:10.3390/ijms27104210)
Supplement: Supplementary file 1 [file ijms-27-04210-s001.zip › Supplementary File S1.xlsx]

## Sheet: Supp file
Species	s001n	s001t	s003n	s003t	s009n	s009t	s010n	s010t	s013n	s013t	s014n	s014t	s017n	s017t	s018n	s018t	s020n	s020t	s026n	s026t	s027n	s027t	s028n	s031n	s031t	s032n	s032t	s036n	s036t	s037n	s037t	s038n	s038t	s039n	s039t	s040n	s040t	s044n	s044t	s045n	s045t	s046n	s046t	s047n	s047t	s049n	s049t	s053n	s053t
Stenotrophomonas retroflexus	0	0	0	0	0	0	0	0	0	0	0	0	0	0	0	0	0	0	0	0	0	0	0	0	0	0	0	0	0	0	0	0	0	0	0	0	0	0	0	0	0	0	0	0	0	0	0	0	0
Pseudomonas citronellolis	0.0125523	0.00879765	0	0	0.0191083	0	0	0	0	0	0	0	0	0	0	0	0	0	0	0	0	0	0	0	0	0	0	0	0	0	0	0	0	0	0	0	0	0	0	0	0	0	0	0	0	0	0	0	0
Sphingomonas wittichii	0.117155	0	0.12963	0.333333	0	0.0377358	0	0	0	0	0	0.205357	0	0.0152905	0	0	0.28169	0.258065	0	0	0	0	0	0	0	0	0	0	0	0	0	0	0	0	0.209302	0.0764331	0	0.0917874	0.0383973	0	0	0.175	0.125	0.403226	0.150538	0	0	0	0
Methylotenera mobilis	0	0	0	0	0	0	0	0	0	0	0	0	0	0	0	0	0	0	0	0	0	0.0191083	0	0	0	0	0	0	0	0	0	0	0	0	0	0	0	0	0	0	0	0	0	0	0	0	0	0	0
Desulfovibrio mexicanus	0	0	0	0	0	0	0	0	0	0	0	0	0	0	0	0	0	0	0	0	0	0	0	0	0	0	0	0	0	0	0	0	0	0	0	0	0	0	0	0	0	0	0	0	0	0	0	0	0
Ruminococcus bromii	0	0	0	0	0	0	0	0	0	0.0249221	0	0	0	0	0	0	0	0	0	0	0	0.254777	0	0	0	0	0	0	0	0.13913	0	0	0	0	0	0.0509554	0.0349345	0	0	0	0	0	0	0	0	0	0	0	0
Comamonas terrigena	0	0	0	0	0	0	0	0	0	0	0	0	0	0.00611621	0	0	0	0	0	0.0108535	0	0	0	0.00392157	0	0	0.00539568	0.00662252	0	0	0	0	0	0	0	0	0	0	0.00500835	0	0	0	0	0	0	0	0	0	0
Roseburia faecis	0	0	0	0	0	0	0	0	0	0	0	0	0	0	0	0	0	0	0	0	0	0	0	0	0	0.0298013	0	0	0	0	0	0	0	0	0	0	0	0	0	0	0	0	0	0	0	0	0	0	0
Blautia obeum	0	0	0	0	0	0	0	0	0	0	0	0	0	0	0	0	0	0	0	0	0.0138889	0	0	0	0	0	0	0	0	0	0	0	0	0	0	0	0	0	0	0	0	0	0.03125	0	0	0	0	0	0
Roseburia inulinivorans	0	0	0	0	0	0	0	0	0	0	0	0	0	0	0	0	0	0	0	0	0	0	0	0	0	0	0	0	0	0	0	0	0	0	0	0	0	0	0	0	0	0	0	0	0	0	0	0	0
Kocuria kristinae	0	0	0	0	0	0	0	0	0	0	0	0	0	0	0	0	0	0	0	0	0	0	0	0	0	0	0	0	0	0	0	0	0	0	0	0	0	0	0	0	0	0	0	0	0	0	0	0	0
Blastococcus saxobsidens	0	0	0	0	0	0	0	0	0	0	0	0	0	0	0	0	0	0	0	0	0	0	0	0	0	0	0	0	0	0	0	0	0	0	0	0	0	0	0	0	0	0	0	0	0	0	0	0	0
Methylibium petroleiphilum	0	0	0	0	0	0	0	0	0	0	0	0	0	0	0	0	0	0	0	0	0	0	0	0	0	0.0264901	0	0	0	0	0	0	0	0	0	0	0	0	0	0	0	0	0	0	0	0	0	0	0
Erwinia chrysanthemi	0.0209205	0	0	0	0	0	0	0	0	0	0	0	0	0	0	0	0	0	0	0	0	0	0	0	0	0	0	0	0	0	0	0	0	0	0	0	0	0	0	0	0	0	0	0	0	0	0	0	0
Coccomyxa subellipsoidea	0	0	0	0	0	0	0	0	0	0	0.0195122	0	0	0	0	0	0	0	0	0	0	0	0	0	0	0	0	0	0	0	0	0	0	0	0	0	0	0	0	0	0	0	0	0	0	0	0	0	0
Agrococcus jenensis	0	0	0	0	0	0	0	0	0.00764331	0	0	0	0	0	0	0	0	0	0.294872	0	0	0	0	0	0	0	0	0	0	0	0	0	0	0	0	0	0	0	0	0	0	0	0	0	0	0	0	0	0
Streptococcus luteciae	0	0	0	0	0	0	0	0	0	0	0	0	0	0	0	0	0	0	0	0	0	0	0	0	0	0	0	0	0	0	0	0	0	0	0	0	0	0.0193237	0.0367279	0	0	0	0	0.0322581	0	0	0	0	0
Lactococcus garvieae	0	0	0	0	0	0	0	0	0	0	0	0	0	0	0	0	0	0	0	0	0	0	0	0	0	0	0	0	0	0	0	0	0	0	0	0	0	0	0	0	0	0	0	0	0	0	0	0	0
Sphingomonas yabuuchiae	0	0	0	0.018018	0	0	0	0	0	0	0	0	0	0	0	0	0	0	0	0	0	0	0	0	0	0	0	0	0	0	0.0169492	0	0	0	0	0	0	0	0	0	0	0	0	0	0	0	0	0	0
Actinobacillus parahaemolyticus	0	0.0439883	0	0	0.0350318	0	0	0	0	0.0218069	0	0	0	0	0	0	0	0	0	0	0	0	0	0	0	0	0.0107914	0	0	0	0	0	0	0	0	0	0	0.0144928	0	0	0	0	0	0	0	0.00956938	0	0	0
Corynebacterium kroppenstedtii	0	0	0.0308642	0	0.00955414	0.00539084	0	0	0.419533	0.0934579	0.0195122	0.0625	0	0	0	0	0.0422535	0	0	0.336951	0	0.044586	0	0	0	0	0.0503597	0.18543	0.264463	0	0.415254	0.0512821	0	0.0697674	0	0.178344	0.122271	0	0.0651085	0	0	0.1	0.05	0.016129	0.0322581	0.157895	0.107143	0.17623	0
Williamsia serinedens	0.0041841	0	0	0	0.00318471	0.0350404	0.0735294	0	0	0	0	0	0.0206897	0.030581	0	0	0	0	0	0.0197336	0.0277778	0	0	0	0.0127119	0	0	0.0264901	0.00413223	0	0	0	0	0	0	0	0	0.0193237	0.0116861	0	0	0	0	0.0215054	0	0	0	0	0
Agromyces mediolanus	0	0	0	0	0	0	0.0294118	0	0.00339703	0	0	0	0	0	0	0	0	0	0	0	0	0	0	0	0	0.013245	0	0	0	0	0	0	0	0	0	0	0	0	0	0	0	0	0	0.016129	0	0	0	0.0655738	0
Bacillus thermoamylovorans	0	0	0	0	0	0	0	0	0	0	0	0	0	0	0	0	0	0	0	0	0	0	0	0	0	0	0	0	0	0	0	0	0	0	0	0	0	0	0	0	0	0	0	0	0	0	0	0	0
Pedomicrobium australicum	0.0083682	0	0	0	0	0	0	0	0	0	0	0	0	0.0183486	0.0581395	0	0	0	0	0	0.0902778	0.0509554	0	0	0	0	0	0	0	0	0	0	0	0	0	0	0	0.00966184	0.00834725	0	0	0	0	0	0	0	0	0	0
Moryella indoligenes	0	0	0	0	0	0	0	0	0	0	0	0	0	0	0	0	0	0	0	0	0	0	0	0	0	0	0	0	0	0	0	0	0	0	0	0	0	0	0	0	0	0	0	0	0	0	0	0	0
Planococcus maitriensis	0	0	0	0	0	0	0	0	0	0	0	0	0	0	0	0	0	0	0	0	0	0	0	0	0	0	0.0719424	0	0	0	0	0	0	0	0	0	0	0	0	0	0	0	0	0	0	0	0	0	0
Corynebacterium lubricantis	0	0	0	0	0	0	0	0	0	0	0	0	0	0	0	0	0	0	0	0	0	0	0	0	0	0	0	0	0	0	0	0	0	0	0	0	0	0	0	0	0	0	0	0	0	0.0191388	0	0	0
Mycobacterium llatzerense	0	0	0	0	0.00636943	0	0	0	0	0	0	0	0	0	0	0	0	0	0	0	0	0	0	0	0	0	0	0	0	0	0	0	0	0	0	0	0	0	0.0066778	0	0	0	0	0	0	0	0	0	0
Novosphingobium capsulatum	0	0	0	0	0	0	0	0.142857	0	0	0	0	0	0	0	0	0	0	0	0.00690676	0	0	0	0	0	0	0	0	0	0	0	0	0	0	0	0	0	0	0	0	0	0	0	0	0	0	0	0	0
Cryobacterium psychrophilum	0	0	0	0	0	0	0	0	0	0	0	0	0	0	0	0	0	0	0	0	0	0	0	0	0	0	0	0	0	0	0	0	0	0	0	0	0	0	0	0	0	0	0	0	0	0	0	0	0
Arthrobacter chlorophenolicus	0	0	0	0	0	0	0	0	0	0	0	0	0	0	0	0	0	0	0	0	0	0	0	0	0	0	0	0	0	0	0	0	0	0	0	0	0	0	0	0	0	0.04375	0	0.0268817	0	0	0	0	0
Nevskia ramosa	0	0	0	0	0	0	0	0	0	0	0	0	0	0	0	0	0	0	0	0	0.0416667	0.0382166	0	0	0	0	0	0	0	0	0	0	0	0	0	0	0	0	0	0	0	0	0	0	0	0	0	0	0
Reyranella massiliensis	0	0	0	0	0	0	0	0	0	0	0	0	0	0	0.0465116	0	0	0	0.0641026	0.0113468	0.152778	0.0828025	0.285714	0	0	0	0	0	0	0	0	0.282051	0.477273	0	0	0	0	0	0	0.1	0	0	0	0	0	0	0	0	0
Pseudoxanthomonas mexicana	0	0	0	0	0	0	0	0	0	0	0	0	0	0	0	0	0	0	0	0	0	0	0	0	0.338983	0	0	0	0	0	0	0	0	0	0	0	0	0	0	0	0	0	0	0	0	0	0	0	0
Acinetobacter schindleri	0	0	0	0	0	0	0	0	0	0	0	0	0	0	0	0	0	0	0	0	0	0	0	0	0	0	0	0	0	0	0	0	0	0	0	0	0	0	0	0	0	0	0	0	0	0	0	0	0
Cupriavidus necator	0	0	0	0	0	0	0	0	0	0	0	0	0	0	0	0	0	0	0	0	0.111111	0	0	0	0	0	0	0	0.132231	0	0	0	0	0	0	0	0	0	0	0	0	0	0	0	0	0	0	0	0
Pseudoxanthomonas japonensis	0	0	0	0	0	0	0	0	0	0	0	0	0	0	0	0	0	0	0	0	0	0	0	0	0	0	0	0	0	0	0	0	0	0	0	0	0	0	0	0	0	0	0	0	0	0	0	0	0
Sphingobium herbicidovorans	0.0334728	0	0.0617284	0.108108	0	0	0	0	0	0	0	0	0	0.030581	0	0	0.0422535	0	0	0	0	0	0	0	0	0	0	0	0	0	0	0	0	0	0	0	0	0.0289855	0.0133556	0	0	0.1	0.0625	0.0645161	0	0	0	0	0
Rhizomicrobium palustre	0.0041841	0	0	0	0.00636943	0	0	0	0	0	0	0	0	0	0	0	0	0	0	0	0	0	0	0	0	0.00662252	0.00539568	0	0	0	0	0	0	0	0	0	0	0	0	0	0	0	0	0	0	0	0	0	0
Azohydromonas lata	0	0	0	0	0	0	0	0	0	0	0	0	0	0	0	0	0	0	0	0	0	0	0	0	0	0	0	0	0	0	0	0	0	0	0	0	0	0	0	0	0	0	0	0	0	0	0	0.0204918	0.020202
Legionella impletisoli	0	0	0	0	0	0	0	0	0	0	0	0	0	0	0	0	0	0	0	0	0	0	0	0	0	0	0	0	0	0	0	0	0	0	0	0	0	0	0	0	0	0	0	0	0	0	0	0	0
Microbacterium deminutum	0	0	0	0	0	0	0	0	0	0	0	0	0	0	0	0	0	0	0	0	0.0694444	0.0127389	0	0	0	0	0	0	0	0	0	0	0	0	0	0.0382166	0.0174672	0	0	0	0	0	0	0	0	0	0	0	0
Lysobacter daecheongensis	0.0041841	0	0	0	0.00318471	0.00808625	0	0	0	0	0	0	0	0.0030581	0	0	0	0	0	0	0	0	0	0	0	0	0	0	0	0	0	0	0	0	0	0	0	0.00483092	0.0033389	0	0	0	0	0	0	0	0	0	0
Epibacterium mobile	0	0	0	0	0	0	0	0	0	0	0	0	0	0	0	0	0	0	0	0	0	0	0	0	0	0	0	0	0	0	0	0	0	0	0	0	0	0	0	0	0	0	0	0	0	0	0	0	0
Microbacterium ginsengisoli	0	0	0	0	0	0	0	0	0.0386412	0	0	0	0	0	0	0	0	0	0	0	0.0138889	0	0	0	0	0	0	0	0	0	0	0	0	0	0	0	0	0	0	0	0	0	0	0	0	0	0	0	0
Caulobacter ginsengisoli	0.48954	0.175953	0	0	0.27707	0.250674	0	0	0.000424628	0.0218069	0	0	0.337931	0.29052	0	0	0	0	0	0	0.0416667	0	0	0	0.0423729	0.0562914	0.0629496	0.0397351	0.0743802	0	0	0	0	0	0	0	0	0.512077	0.295492	0	0	0	0	0	0	0.0287081	0.0162338	0.00409836	0
Rhodococcus rhodochrous	0	0	0.166667	0	0	0	0	0	0	0	0	0.276786	0	0	0.127907	0	0.295775	0	0	0	0	0	0	0	0	0	0	0	0	0	0	0	0	0	0	0	0	0	0	0.3	0.485714	0	0.25	0	0	0	0	0	0
Leucobacter aridicollis	0	0.00879765	0	0	0	0	0	0	0.0322718	0.0155763	0	0	0	0	0	0	0	0	0	0	0	0	0	0	0.00847458	0	0	0	0	0.0173913	0.0254237	0	0	0	0	0.0127389	0.0174672	0	0	0	0	0	0	0	0	0	0	0.0245902	0
alphaI_cluster trichosporium	0	0	0	0	0	0	0	0	0	0	0	0	0	0	0	0	0	0	0	0	0	0	0	0	0	0	0	0	0	0	0	0	0	0	0	0	0	0	0	0	0	0	0	0	0	0	0	0	0
Sphingobium chlorophenolicum	0.0167364	0	0.0308642	0.0540541	0	0	0	0	0	0	0	0	0	0.0152905	0	0	0.0211268	0	0	0	0	0	0	0	0	0	0	0	0	0	0	0	0	0	0	0	0	0.0144928	0.0066778	0	0	0.05	0.03125	0.0322581	0	0	0	0	0
Enterococcus malodoratus	0	0	0	0	0	0	0	0	0	0	0	0	0	0.0030581	0	0	0	0	0	0	0	0	0	0	0	0	0	0	0	0	0	0	0	0	0	0	0	0	0	0	0	0	0	0.00537634	0	0	0	0	0
Enterococcus raffinosus	0	0.00879765	0	0	0	0	0	0	0	0	0	0	0	0	0	0	0	0	0	0	0.0208333	0	0	0	0	0	0	0	0	0	0	0	0	0	0	0	0	0	0	0	0	0	0	0	0	0	0	0	0
Lactococcus raffinolactis	0	0	0	0	0	0	0	0	0	0	0	0	0	0	0	0	0	0	0	0	0	0	0	0	0	0	0	0	0	0	0	0	0	0	0	0	0	0	0	0	0	0	0	0	0	0	0	0	0
Pseudoxanthomonas taiwanensis	0	0	0	0	0	0	0	0	0	0	0	0	0	0	0	0	0	0	0	0	0	0	0	0	0	0	0	0	0	0	0	0	0	0	0	0	0	0.0338164	0	0	0	0	0	0	0	0	0	0	0
Pseudoxanthomonas helianthi	0	0	0	0	0	0	0	0	0	0	0	0	0	0	0	0	0	0	0	0	0	0	0	0	0	0	0	0	0	0	0	0	0	0	0	0	0	0	0	0	0	0	0	0	0	0	0	0	0
Aquabacterium parvum	0	0	0	0	0.0350318	0	0	0	0.0212314	0	0	0	0	0	0	0	0	0	0	0	0	0	0	0	0	0	0	0	0	0	0	0	0	0	0	0	0	0	0	0	0	0	0	0	0	0.119617	0.0422078	0.102459	0.656566
Simplicispira metamorpha	0	0	0	0	0	0	0	0	0	0	0	0	0	0	0	0	0	0	0	0	0	0	0	0.027451	0	0.0430464	0	0	0	0	0	0	0	0	0	0.261146	0	0	0	0	0	0	0	0	0	0	0	0	0
Pseudobutyrivibrio fibrisolvens	0	0	0	0	0	0	0	0	0	0	0	0	0	0	0	0	0	0	0	0	0	0	0	0	0	0	0	0	0	0	0	0	0	0	0	0	0	0	0	0	0	0	0	0	0	0	0	0	0
Legionella gresilensis	0	0	0	0	0	0	0	0	0	0	0	0	0	0	0	0	0	0	0	0	0	0	0	0	0	0	0	0	0	0	0	0	0	0	0	0.0127389	0	0	0	0	0	0	0	0	0	0	0	0	0
Tetrasphaera australiensis	0	0	0	0	0	0	0	0	0	0	0	0	0	0	0	0	0	0	0	0	0	0	0	0	0	0	0	0	0	0	0	0	0	0	0	0	0	0	0	0	0	0	0	0	0	0	0	0	0
Comamonas denitrificans	0	0	0	0	0	0	0	0	0	0	0	0	0	0	0	0	0	0	0	0	0	0	0	0	0	0	0	0.0264901	0	0	0	0	0	0	0	0	0	0	0.0133556	0	0	0	0	0	0	0	0	0	0
Nocardia africana	0	0	0	0	0	0	0	0	0	0	0	0	0	0	0	0	0	0	0	0	0	0	0	0	0	0	0	0	0	0	0	0	0	0	0	0	0	0	0	0	0	0	0	0	0	0	0	0	0
Microvirga thiooxidans	0	0	0	0	0	0	0	0	0.000849257	0	0	0	0	0	0	0	0	0	0	0	0	0	0	0	0	0	0	0	0	0	0	0	0	0	0	0	0	0	0	0	0	0	0	0	0	0	0	0	0
Alkanindiges illinoisensis	0	0	0	0	0	0	0	0	0.00934183	0	0	0	0	0	0	0	0	0	0	0	0	0	0	0	0	0	0	0	0	0	0	0	0	0	0	0	0	0	0	0	0	0	0	0	0	0.00956938	0.012987	0	0.010101
Thermomonas hydrothermalis	0	0	0	0	0	0	0.323529	0.0952381	0.0203822	0	0.0097561	0.0178571	0	0	0	0	0	0	0.025641	0.113468	0	0	0	0	0	0.00662252	0.00719424	0	0	0	0	0	0	0	0	0	0.00873362	0	0	0	0	0	0	0	0	0	0	0	0
Alkanindiges hongkongensis	0	0	0	0	0	0	0	0	0.0186837	0	0	0	0	0	0	0	0	0	0	0	0	0	0	0	0	0	0	0	0	0	0	0	0	0	0	0	0	0	0	0	0	0	0	0	0	0.0191388	0.025974	0	0.020202
Corynebacterium felinum	0	0	0	0	0	0	0	0	0	0	0	0	0	0	0	0	0	0	0	0	0	0	0	0	0.0127119	0	0	0	0	0.0347826	0	0	0	0	0	0.0191083	0	0	0	0	0	0	0	0	0	0	0	0	0
Frankia asymbiotica	0	0	0	0	0	0	0	0	0.00849257	0	0.165854	0	0	0	0	0	0	0	0	0	0	0	0	0	0	0	0	0	0	0	0	0	0	0	0	0	0	0	0	0	0	0	0	0	0	0.0813397	0	0.0696721	0
Microbacterium paraoxydans	0	0	0	0	0	0	0	0	0	0	0	0	0	0	0	0	0	0	0	0	0	0	0	0	0	0.0165563	0	0	0	0	0	0	0	0	0	0	0	0	0	0	0	0	0	0	0	0	0	0	0
Zoogloea resiniphila	0.0083682	0.0381232	0	0	0.0159236	0.0242588	0	0	0	0	0	0	0.0551724	0	0	0	0.00704225	0.0967742	0	0	0.0694444	0	0	0.307843	0	0.102649	0	0.139073	0.0289256	0.13913	0	0	0	0	0	0.0700637	0.244541	0	0.0233723	0	0	0.0125	0	0.0215054	0.0537634	0.0334928	0.0194805	0	0.00673401
Curtobacterium pusillum	0	0	0	0	0	0	0	0	0.00127389	0.00623053	0	0	0	0	0	0	0	0	0	0	0	0	0	0	0	0	0	0	0	0	0	0	0	0	0	0	0	0	0	0	0	0	0	0	0	0	0	0	0
Devosia limi	0	0	0	0	0	0	0	0	0	0	0	0	0	0	0	0	0	0	0	0	0	0	0	0	0	0	0.0161871	0	0	0	0	0	0	0	0	0	0	0	0.0100167	0	0	0	0	0	0	0	0	0	0
Microbacterium paludicola	0	0	0	0	0	0	0	0	0	0	0	0	0	0	0	0	0	0	0	0	0	0	0	0	0	0	0	0	0	0	0	0	0	0	0	0	0	0	0	0	0	0	0	0	0	0	0	0	0
Microvirga asaccharovorans	0	0	0	0	0	0	0	0	0	0	0	0	0	0	0	0	0	0	0	0	0	0	0	0	0	0	0	0	0	0	0	0	0	0	0	0	0	0	0	0	0	0	0	0	0	0	0	0	0
Pseudobutyrivibrio xylanivorans	0	0	0	0	0	0	0	0	0	0	0	0	0	0	0	0	0	0	0	0	0	0	0	0	0	0	0	0	0	0	0	0	0	0	0	0	0	0	0	0	0	0	0	0	0	0	0	0	0
Sphingobium aromaticiconvertens	0	0	0	0	0	0	0	0	0	0	0	0	0	0	0	0	0	0	0	0	0	0	0	0	0	0	0	0	0	0.0173913	0	0	0	0	0	0	0	0	0	0	0	0	0	0	0	0	0	0	0
Microbacterium hominis	0	0	0	0	0	0	0	0.047619	0.0152866	0	0.0195122	0	0	0	0	0	0	0	0.025641	0	0	0	0	0	0	0	0	0	0	0	0	0	0	0	0	0	0	0	0	0	0	0	0	0	0	0.157895	0.0584416	0.168033	0
Chryseobacterium gambrini	0	0	0	0	0	0	0	0	0	0	0	0	0	0	0	0	0	0	0	0	0	0	0	0	0	0	0	0	0	0	0	0	0	0	0	0	0	0	0	0	0	0	0.03125	0	0.0430108	0	0	0	0
Devosia hwasunensis	0	0	0	0	0	0	0	0	0	0	0	0	0	0	0	0	0	0	0	0	0	0	0	0	0	0	0	0	0	0	0	0	0	0	0	0	0	0	0	0	0	0	0.0125	0	0	0	0	0	0
Brevibacterium marinum	0	0	0	0	0	0	0	0	0	0	0	0	0	0	0	0	0	0	0	0	0	0	0	0	0	0	0	0	0	0	0	0	0	0	0	0	0	0	0	0	0	0	0	0	0	0	0	0	0
Lactococcus piscium	0	0	0	0	0	0	0	0	0	0.0218069	0	0	0	0	0	0	0	0	0	0	0	0	0	0	0	0	0	0	0	0	0	0	0	0	0	0	0	0	0	0	0	0	0	0	0	0	0	0	0
Acaricomes phytoseiuli	0	0	0	0	0	0	0	0	0	0	0	0	0	0.0397554	0	0	0	0	0	0	0	0.0318471	0	0	0	0.0298013	0.0899281	0	0	0	0	0	0	0	0	0	0	0	0.0400668	0	0	0	0	0	0	0	0	0	0
Lactobacillus ultunensis	0	0	0	0	0	0	0	0	0	0.00623053	0	0	0	0	0	0	0	0	0	0	0	0	0	0	0	0	0	0	0	0	0	0	0	0	0	0	0	0	0	0	0	0	0	0	0	0	0	0	0
Pseudoxanthomonas kaohsiungensis	0	0	0	0	0	0	0	0	0	0	0	0	0.0137931	0	0	0	0	0	0	0	0	0	0	0	0.122881	0	0	0	0	0	0	0	0	0	0	0	0	0	0	0	0	0	0	0	0	0	0	0	0
Phycicoccus aromativora	0	0	0	0	0	0	0.0294118	0	0.00212314	0	0	0	0.0137931	0	0	0	0	0	0.025641	0	0	0	0	0	0	0	0	0.013245	0	0.0173913	0	0	0	0	0	0	0	0	0.0066778	0	0	0	0	0	0	0.0334928	0.012987	0.139344	0.010101
Rhodococcus corynebacterioides	0.0292887	0.0234604	0	0	0.0605096	0.0377358	0.147059	0	0	0.0155763	0	0	0.0137931	0.0397554	0	0	0	0	0.0384615	0.0157869	0.0763889	0.0191083	0	0	0.0211864	0	0.0107914	0.0198675	0.0206612	0	0	0	0.0227273	0	0	0.0828025	0.0567686	0.0241546	0.0033389	0	0	0	0	0	0	0.0143541	0	0.0163934	0
UCG-002 trichiura	0	0	0	0	0	0	0	0	0	0	0	0	0	0	0	0	0	0	0	0	0	0	0	0	0	0	0	0	0	0	0	0	0	0	0	0	0	0	0	0	0	0	0	0	0	0	0	0	0
Xylophilus paradoxus	0	0	0	0	0	0	0	0	0	0	0	0	0	0	0	0	0	0	0	0	0	0	0	0	0	0	0	0	0	0	0	0	0	0	0	0	0	0	0	0	0	0	0	0	0	0	0	0	0
Dermacoccus nishinomiyaensis	0	0	0	0	0	0	0	0	0	0	0	0	0	0	0	0	0	0	0	0	0	0	0	0	0	0	0	0	0	0	0	0	0	0	0	0	0	0	0	0	0	0	0	0	0	0	0	0	0
Brochothrix thermosphacta	0	0.0058651	0	0	0	0	0	0	0.00339703	0.0124611	0	0	0	0	0	0	0	0	0	0	0	0.0127389	0	0	0	0	0.0107914	0	0	0	0	0	0	0	0	0.00636943	0	0.0289855	0	0	0	0	0	0	0	0	0	0	0
Nitratireductor basaltis	0	0	0.0185185	0	0	0	0	0	0.00169851	0.00623053	0	0.0446429	0	0.00917431	0	0	0.0140845	0	0	0	0	0	0	0	0	0	0.00539568	0	0	0	0	0	0	0	0	0	0.0131004	0	0	0	0	0.03125	0	0.016129	0.0645161	0	0	0	0
Veillonella parvula	0	0	0	0	0	0	0	0	0	0	0	0	0	0	0	0	0	0	0	0	0	0	0	0	0	0	0	0	0	0	0	0	0	0	0	0	0	0	0	0	0	0	0	0	0	0	0	0	0
Cnuibacter physcomitrellae	0	0	0	0	0	0	0	0	0	0	0	0.107143	0	0	0	0	0	0	0	0	0	0	0	0	0	0	0	0.0728477	0	0.191304	0.169492	0	0	0	0	0	0	0.0821256	0.0283806	0	0	0.18125	0	0	0	0	0	0	0
Ottowia oryzae	0	0	0	0	0	0	0	0	0	0	0	0	0	0	0	0	0	0	0	0	0	0	0	0	0	0	0	0	0	0	0	0	0	0	0	0	0	0	0	0	0	0	0	0	0	0	0	0	0
Salinibacterium xinjiangense	0	0.00879765	0	0	0	0.0242588	0	0	0	0	0	0	0.0137931	0	0	0	0	0	0	0	0	0	0	0	0.0127119	0	0	0	0	0.026087	0	0	0	0	0	0	0	0	0	0	0	0	0	0	0	0	0	0	0
Providencia vermicola	0	0	0	0	0	0	0	0	0	0	0	0	0	0	0	0	0	0	0	0	0	0	0	0	0	0	0	0	0	0	0	0	0	0	0	0	0	0	0	0	0	0	0.0125	0	0.0215054	0	0	0	0
Bacillus smithii	0	0.0439883	0	0	0	0	0	0	0	0	0	0	0	0	0	0	0	0	0	0	0	0	0	0	0	0.00993377	0	0	0	0	0	0	0	0	0	0	0	0	0	0	0	0	0	0	0	0	0	0	0
Stigmatella koreensis	0	0	0	0	0	0	0	0	0	0	0	0	0	0	0	0	0	0	0	0	0	0	0	0	0	0	0	0	0	0	0	0	0	0	0	0	0	0	0	0	0	0	0	0	0	0	0	0	0
Sphingobium ummariense	0.0167364	0	0.0308642	0.0540541	0	0	0	0	0	0	0	0	0	0.0152905	0	0	0.0211268	0	0	0	0	0	0	0	0	0	0	0	0	0	0	0	0	0	0	0	0	0.0144928	0.0066778	0	0	0.05	0.03125	0.0322581	0	0	0	0	0
Agrococcus jenensis	0	0	0	0	0	0	0	0	0	0	0	0	0	0	0	0	0	0	0	0	0	0	0	0	0	0	0	0	0	0	0	0	0	0	0	0	0	0	0	0	0	0	0	0	0	0	0	0	0
Novosphingobium yangbajingensis	0	0	0	0	0	0	0	0.142857	0	0	0	0	0	0	0	0	0	0	0	0.00690676	0	0	0	0	0	0	0	0	0	0	0	0	0	0	0	0	0	0	0	0	0	0	0	0	0	0	0	0	0
Pseudomonas mendocina	0	0	0	0	0	0	0	0	0	0	0	0	0	0	0	0	0	0	0	0	0	0	0	0	0	0	0	0	0	0	0	0	0	0	0	0	0	0	0	0	0	0	0	0	0	0.00478469	0	0	0
Trichococcus collinsii	0	0	0	0	0	0	0	0	0	0	0	0	0	0	0	0	0	0	0	0	0	0	0	0	0	0	0	0	0.00826446	0	0	0	0	0	0	0	0	0	0	0	0	0	0	0	0	0	0	0	0
Pelagibacterium halotolerans	0	0	0	0	0	0	0	0	0.00169851	0	0.00487805	0	0	0	0	0	0	0	0	0	0	0	0	0	0	0	0	0	0	0	0	0	0	0	0	0	0	0	0	0	0	0	0	0	0	0	0	0	0
Kurthia gibsonii	0	0	0	0	0	0	0	0	0	0	0	0	0	0	0	0	0	0	0	0	0	0	0	0	0	0	0	0	0	0	0	0	0	0	0	0	0	0	0	0	0	0	0	0	0	0	0	0	0
Lysobacter xinjiangensis	0.0041841	0	0	0	0.00318471	0.00808625	0	0	0	0	0	0	0	0.0030581	0	0	0	0	0	0	0	0	0	0	0	0	0	0	0	0	0	0	0	0	0	0	0	0.00483092	0.0033389	0	0	0	0	0	0	0	0	0	0
Brevibacterium sandarakinum	0	0.0293255	0	0	0.0191083	0	0	0	0	0	0	0	0	0	0	0	0	0	0	0	0	0	0	0	0	0.0927152	0.0341727	0	0	0	0	0	0	0	0	0	0	0.0144928	0.0534224	0	0	0	0	0	0	0	0	0	0
Lactobacillus hominis	0	0.00293255	0	0	0	0	0	0	0	0	0	0	0	0	0	0	0	0	0	0	0	0	0	0	0	0.00331126	0	0	0	0	0	0	0	0	0	0	0	0	0	0	0	0	0	0	0	0	0	0	0
Bosea lupini	0	0	0.0802469	0.0810811	0	0	0.0294118	0	0	0	0.0195122	0.0357143	0	0	0.0116279	0	0.028169	0.0806452	0	0	0	0	0	0	0	0	0	0	0	0	0	0.102564	0	0.139535	0.0697674	0	0	0	0	0	0	0.0125	0.03125	0.016129	0.0107527	0	0	0	0
Chloroplast lepigone	0	0	0	0	0	0	0	0	0	0	0	0	0	0	0	0	0	0	0	0	0	0	0	0	0	0	0	0	0	0	0	0	0	0	0	0	0	0	0.00834725	0	0	0	0	0	0	0	0	0	0
Massilia caerulescens	0	0	0	0	0	0	0	0	0	0	0	0	0	0	0	0	0	0	0	0	0	0	0	0	0	0	0	0	0	0	0	0	0	0	0	0	0	0	0	0	0	0	0	0	0	0	0	0	0
Deinococcus americanus	0	0	0	0	0	0	0	0	0	0	0	0	0	0	0	0	0	0	0	0	0	0	0	0.00588235	0	0	0	0	0	0	0	0	0	0	0	0	0	0.0144928	0	0	0	0	0	0	0	0	0	0	0
Arthrobacter pascens	0	0	0	0	0	0	0	0	0.00934183	0.0186916	0	0	0	0	0	0	0	0	0	0	0	0.0254777	0	0	0	0	0	0	0	0	0	0	0	0	0	0	0	0	0	0	0	0	0	0	0	0	0	0	0
Sphingobacterium kyonggiense	0	0	0	0	0	0	0	0	0	0	0	0	0	0	0	0	0	0	0	0	0	0	0	0	0	0	0	0	0	0	0	0	0	0	0	0	0	0	0	0	0	0.01875	0	0	0	0	0	0	0
Pseudoxanthomonas putridarboris	0	0	0	0	0	0	0	0	0	0	0	0	0	0	0	0	0	0	0	0	0	0	0	0	0	0	0	0	0	0	0	0	0	0	0	0	0	0	0	0	0	0	0	0	0	0	0	0	0
Bacillus halodurans	0	0	0	0	0	0	0	0	0	0	0	0	0	0	0	0	0	0	0	0	0	0	0	0	0	0	0	0	0	0	0	0	0	0	0	0	0	0	0	0	0	0	0	0	0	0	0	0	0
Enhydrobacter vulgaris	0	0.00293255	0	0	0	0	0	0	0.000849257	0	0	0	0	0.00611621	0	0	0	0.016129	0	0	0.00694444	0	0	0	0.0127119	0.00331126	0	0	0	0	0	0	0	0	0	0	0	0	0	0	0	0	0.01875	0	0	0	0	0	0
Ruminococcus bicirculans	0	0	0	0	0	0.0485175	0	0	0	0	0	0	0	0.00917431	0	0	0	0.016129	0	0	0	0	0	0	0	0	0	0	0.0454545	0	0	0	0	0	0	0	0	0	0	0	0	0	0	0	0.0215054	0	0	0	0
Legionella spiritensis	0	0	0	0	0	0	0	0	0	0	0	0	0	0	0	0	0	0	0	0	0	0	0	0	0	0	0	0	0	0	0	0	0	0	0	0	0	0	0	0	0	0	0	0	0	0	0.025974	0	0
Planococcus donghaensis	0	0	0	0	0	0	0	0	0	0	0	0	0	0	0	0	0	0	0	0	0	0	0	0	0	0	0	0	0	0	0	0	0	0	0	0	0	0	0	0	0	0	0	0	0	0	0	0	0
Chloroplast americana	0	0	0	0	0	0	0	0	0	0	0	0	0	0	0	0	0	0	0	0.0074001	0.0277778	0	0	0	0	0.0331126	0.00719424	0	0	0.026087	0	0	0	0	0	0	0	0.0193237	0.0066778	0	0	0.0375	0	0	0	0	0	0	0
Bacillus akibai	0	0	0	0	0	0	0	0	0	0	0	0	0	0	0	0	0	0	0	0	0	0	0	0	0	0	0	0	0	0	0	0	0	0	0	0	0	0	0	0	0	0	0	0	0	0	0	0	0
Azotobacter tropicalis	0.0041841	0	0	0	0.00636943	0	0	0	0	0	0	0	0	0	0	0	0	0	0	0	0	0	0	0	0	0	0	0	0	0	0	0	0	0	0	0	0	0	0	0	0	0	0	0	0	0	0	0	0
Lysobacter arseniciresistens	0.0041841	0	0	0	0.00318471	0.00808625	0	0	0	0	0	0	0	0.0030581	0	0	0	0	0	0	0	0	0	0	0	0	0	0	0	0	0	0	0	0	0	0	0	0.00483092	0.0033389	0	0	0	0	0	0	0	0	0	0
Microbacterium marinum	0	0	0	0	0	0	0	0	0	0	0	0	0	0	0	0	0	0	0	0	0	0	0	0	0	0	0	0	0	0	0	0	0	0	0	0	0	0	0	0	0	0	0	0	0	0.0239234	0.0194805	0	0
Pseudomonas peli	0	0	0	0	0	0	0	0	0	0.00934579	0	0	0	0	0	0	0	0	0	0	0	0	0	0	0	0	0	0	0	0	0	0	0	0	0	0	0	0	0	0	0	0	0	0	0	0	0	0	0
Kocuria atrinae	0	0.0205279	0	0	0	0	0	0	0.00679406	0	0	0	0	0	0	0	0	0	0	0.0409472	0	0	0	0	0	0.0198675	0	0.013245	0	0	0	0	0	0	0	0	0	0	0	0	0	0	0	0	0	0	0	0	0
Bacillus azotoformans	0	0	0	0	0	0	0	0	0	0	0	0	0	0	0	0	0	0	0	0	0	0	0	0.0843137	0	0.0231788	0	0	0	0	0	0	0	0	0	0	0	0	0	0	0	0	0	0	0	0	0	0	0
Acinetobacter guillouiae	0	0	0.0185185	0	0	0	0	0	0	0.0124611	0	0.0178571	0	0	0	0	0	0.016129	0	0	0	0	0	0	0	0	0.00719424	0	0	0	0	0	0	0.0155039	0	0	0	0.00966184	0	0	0	0.025	0.01875	0.0268817	0.0645161	0	0	0	0
Staphylococcus caprae	0	0	0	0	0	0	0	0	0	0	0	0	0	0	0	0	0	0	0	0	0	0	0	0	0	0	0	0	0	0	0	0	0	0	0	0	0	0	0	0	0	0	0	0	0.0322581	0	0	0	0
Sediminibacterium goheungense	0	0	0	0	0	0	0	0	0	0	0	0	0	0	0	0	0	0	0	0	0	0	0	0	0	0	0	0	0	0	0	0	0	0	0	0	0	0	0	0	0	0	0	0	0	0	0	0	0.023569
Kocuria carniphila	0	0	0	0	0	0	0	0.047619	0	0	0	0	0	0.0336391	0	0	0	0	0	0.0670942	0	0	0	0	0	0.0463576	0	0	0	0	0	0	0	0	0	0	0	0	0	0	0	0	0	0	0	0	0	0	0
Pseudobutyrivibrio ruminis	0	0	0	0	0	0	0	0	0	0	0	0	0	0	0	0	0	0	0	0	0	0	0	0	0	0	0	0	0	0	0	0	0	0	0	0	0	0	0	0	0	0	0	0	0	0	0	0	0
Ancylobacter dichloromethanicus	0	0	0	0	0	0	0	0	0.0509554	0	0.258537	0	0	0	0	0	0	0	0	0	0	0	0	0	0	0	0	0	0	0	0	0	0	0	0	0	0	0	0	0	0	0	0	0	0	0	0	0	0.0909091
Pleomorphomonas diazotrophica	0	0	0	0	0	0.0242588	0	0	0	0	0	0	0	0	0	0	0	0	0	0	0	0	0	0	0	0	0	0	0	0	0	0	0	0	0	0	0	0	0	0	0	0	0	0	0	0	0	0	0
Sediminibacterium lactis	0	0	0.203704	0.117117	0	0	0.176471	0.142857	0	0	0.0536585	0.0625	0	0	0.569767	1	0.056338	0.145161	0.153846	0.0394672	0.0277778	0.0573248	0.285714	0	0	0	0	0	0	0	0	0.230769	0.295455	0.193798	0.162791	0.0127389	0	0	0	0.6	0.371429	0	0.0125	0	0.0322581	0	0	0	0
Acidovorax soli	0	0	0	0	0	0	0	0	0	0	0	0	0	0	0	0	0	0	0	0	0	0	0	0	0	0	0	0	0	0	0	0	0	0	0	0	0	0	0	0	0	0	0	0	0	0	0	0	0
Fictibacillus nanhaiensis	0	0	0	0	0	0	0	0	0	0	0	0	0	0	0	0	0	0	0	0	0	0	0	0	0	0	0	0	0	0	0	0	0	0	0	0	0	0	0	0	0	0	0	0	0	0	0	0	0
Vulcaniibacterium thermophilum	0	0	0	0	0	0	0	0	0	0	0	0	0.00689655	0	0	0	0	0	0	0	0	0	0	0	0	0	0	0	0	0	0	0	0	0	0	0	0	0	0	0	0	0	0	0	0	0	0	0	0
Acinetobacter nectaris	0	0	0	0	0	0	0	0	0	0	0.0390244	0	0	0	0	0	0	0	0	0	0	0	0	0	0	0	0	0	0	0	0	0	0	0	0	0	0	0	0	0	0	0	0	0	0	0	0	0	0
Leifsonia aquatica	0	0	0	0	0	0.0404313	0.0294118	0	0	0	0	0	0	0	0	0	0	0	0	0	0	0	0	0	0	0	0	0	0	0	0	0	0	0	0	0	0.0174672	0	0	0	0	0	0	0	0	0	0	0	0
Ciceribacter lividus	0	0	0	0	0	0	0	0	0	0	0	0	0	0	0	0	0	0	0	0.0833744	0	0	0	0	0	0	0	0	0	0	0	0	0	0	0	0	0	0	0	0	0	0	0	0	0	0	0	0	0
Corynebacterium vitaeruminis	0	0	0	0	0	0	0	0	0	0	0	0	0.0206897	0	0	0	0	0	0	0	0	0	0	0	0.0127119	0	0	0	0	0.0347826	0	0	0	0	0	0.0191083	0	0	0	0	0	0	0	0	0	0	0	0	0
Geobacillus thermoparaffinivorans	0.0125523	0	0	0	0	0	0	0	0	0	0	0	0	0	0	0	0	0	0	0	0	0	0	0	0	0	0	0	0.0206612	0	0	0	0	0	0	0	0	0	0	0	0	0	0	0	0	0	0	0	0
Microbacterium nanhaiense	0	0	0.0617284	0.0990991	0	0	0	0	0	0	0	0	0	0	0	0	0.0915493	0.0645161	0	0	0	0	0	0	0	0	0	0	0	0	0	0	0	0	0	0	0	0	0	0	0	0	0.0875	0.11828	0	0	0	0	0
Lactobacillus crispatus	0	0.0175953	0	0	0	0	0	0	0	0.0186916	0	0	0.062069	0	0	0	0	0	0	0	0	0	0	0	0	0.0298013	0.0323741	0	0	0	0	0	0	0	0	0	0	0	0	0	0	0	0	0	0	0	0.0194805	0	0
Lactobacillus salivarius	0	0	0	0	0	0	0	0	0	0	0	0	0	0	0	0	0	0	0	0	0	0	0	0	0	0	0	0	0	0	0	0	0	0	0	0	0	0	0	0	0	0	0	0	0	0	0	0	0
Lactobacillus reuteri	0	0	0	0	0	0	0	0	0.0314225	0	0	0	0	0	0	0	0	0	0	0	0	0	0	0	0	0	0	0	0	0	0	0	0	0	0	0	0	0	0	0	0	0	0	0	0	0	0	0	0
Vogesella perlucida	0	0	0	0	0	0	0	0	0	0	0	0	0	0	0	0	0	0	0	0	0	0	0	0	0	0	0	0	0	0	0	0	0	0	0	0	0	0	0	0	0	0	0	0	0.0107527	0	0	0	0
Enterococcus gallinarum	0.0083682	0	0	0	0	0	0	0	0.0242038	0	0	0	0.0758621	0.0152905	0	0	0	0	0	0.00690676	0	0	0	0	0	0.013245	0	0	0	0	0	0	0	0	0	0	0	0	0.0133556	0	0	0	0	0	0	0	0.00974026	0	0
Pseudarthrobacter chlorophenolicus	0	0.00879765	0	0	0.00955414	0	0	0.0238095	0	0.0280374	0	0	0	0	0	0	0	0.0483871	0.128205	0.143069	0	0.0318471	0	0.276471	0	0	0	0	0	0	0.347458	0	0	0	0	0	0	0	0	0	0	0.0125	0	0	0.0430108	0.00478469	0.233766	0	0
Microvirga aerilata	0	0	0	0	0	0	0	0	0	0	0	0	0	0	0	0	0	0	0	0	0	0	0	0	0	0	0	0	0	0	0	0	0	0	0	0	0	0	0	0	0	0	0	0	0	0	0	0	0
Devosia neptuniae	0	0.0146628	0	0	0	0	0	0	0	0	0	0	0	0	0	0	0	0	0	0	0	0	0	0	0	0	0	0	0	0	0	0	0	0	0	0	0	0	0	0	0	0	0	0	0	0	0	0	0
Klebsiella variicola	0	0	0	0	0	0	0	0	0	0	0	0	0	0	0	0	0	0	0	0	0	0	0	0	0	0	0	0	0	0	0	0	0	0	0	0	0	0	0	0	0	0	0	0	0	0	0	0	0
Intrasporangiaceae melonis	0	0	0	0	0	0	0	0	0	0	0	0	0	0	0	0	0	0	0	0	0	0	0	0	0	0	0.0143885	0	0	0	0	0	0	0	0	0	0	0	0	0	0	0	0	0	0	0	0	0	0
Comamonas koreensis	0	0	0	0	0	0	0	0	0	0	0	0	0	0	0	0	0	0	0	0	0	0	0	0	0.0254237	0	0	0	0	0	0	0	0	0	0	0	0	0	0.0066778	0	0	0	0	0	0	0	0	0	0
Sphingobium endophyticum	0	0	0	0	0	0	0	0	0	0	0	0	0	0	0	0	0	0	0	0	0	0	0	0	0	0	0	0	0	0.0173913	0	0	0	0	0	0	0	0	0	0	0	0	0	0	0	0	0	0	0
Sanguibacter keddieii	0	0	0	0	0	0	0	0	0	0	0	0	0	0	0	0	0	0	0	0	0	0	0	0	0	0	0	0	0	0	0	0	0	0	0	0	0	0	0	0	0	0	0	0	0	0	0	0	0
Pseudomonas indica	0.0083682	0	0	0	0.0127389	0	0	0	0	0	0	0	0	0	0	0	0	0	0	0	0	0	0	0	0	0	0	0	0	0	0	0	0	0	0	0	0	0	0	0	0	0	0	0	0	0	0	0	0
Phenylobacterium kunshanense	0	0	0	0	0	0	0	0	0	0	0	0	0	0	0	0	0	0	0	0	0	0	0	0	0	0	0.0107914	0	0	0	0	0	0	0	0	0	0	0	0.0100167	0	0	0	0	0	0	0	0	0	0
Lactococcus hircilactis	0	0	0	0	0	0	0	0	0	0	0	0	0	0	0	0	0	0	0	0	0	0	0	0	0	0.00331126	0	0	0	0	0	0	0	0	0	0	0.0174672	0	0	0	0	0	0	0	0	0	0	0	0
Psychrobacter alimentarius	0	0	0	0	0	0	0	0	0	0	0	0	0	0	0	0	0	0	0	0	0	0	0	0	0	0	0	0	0	0	0	0	0	0	0	0	0	0	0	0	0	0	0	0	0	0	0	0	0
Vagococcus fluvialis	0	0.0058651	0	0	0	0	0	0	0	0	0	0	0	0.030581	0	0	0	0	0	0	0	0	0	0	0	0.0397351	0.0179856	0	0	0	0	0	0	0	0	0	0	0.00966184	0	0	0	0	0	0	0	0	0	0	0
Cupriavidus metallidurans	0.121339	0.0469208	0	0	0.232484	0.137466	0	0	0.0195329	0	0	0	0.0689655	0.0978593	0	0	0	0	0	0	0	0.101911	0	0	0.0550847	0	0	0	0.301653	0.208696	0	0	0	0	0	0	0	0	0.0884808	0	0	0	0	0	0	0	0	0	0
Herbaspirillum huttiense	0	0.0234604	0	0	0	0	0	0.261905	0	0	0	0	0	0.0152905	0	0	0	0	0.128205	0.023187	0.0625	0	0	0	0	0	0.0305755	0	0.053719	0	0	0	0	0	0	0	0.0786026	0	0	0	0	0	0	0	0	0	0	0	0.030303
Mycobacterium helvum	0	0	0	0	0	0	0	0	0	0	0	0	0	0	0	0	0	0	0	0	0	0	0	0	0	0	0	0	0	0	0	0	0	0	0	0	0	0	0	0	0	0	0	0	0	0	0	0	0
Klebsiella freundii	0	0	0	0	0	0	0	0	0.00254777	0	0	0	0	0	0	0	0	0	0	0	0	0	0	0	0	0	0	0	0	0	0	0	0	0	0	0	0	0	0	0	0	0	0	0	0	0	0	0	0
Nocardia farcinica	0	0	0	0	0	0	0	0	0	0	0	0	0	0	0	0	0	0	0	0	0	0	0	0	0	0	0	0	0	0	0	0	0	0	0	0	0	0	0	0	0	0	0	0	0	0	0	0	0
Dermacoccus profundi	0	0	0	0	0	0	0	0	0	0	0	0	0	0	0	0	0	0	0	0	0	0	0	0	0	0	0	0	0	0	0	0	0	0	0	0	0	0	0	0	0	0	0.00625	0	0	0	0	0	0
Chthonobacter albigriseus	0	0	0	0	0	0	0	0	0.00169851	0	0.00487805	0	0	0	0	0	0	0	0	0	0	0	0	0	0	0	0	0	0	0	0	0	0	0	0	0	0	0	0	0	0	0	0	0	0	0	0	0	0
Rectinema cohabitans	0	0	0	0	0	0	0	0	0	0	0	0	0	0	0	0	0	0	0	0	0	0	0	0	0	0	0	0	0	0	0	0	0	0	0	0	0	0	0	0	0	0	0	0	0	0	0	0	0
Microbacterium rhizosphaerae	0	0	0	0	0	0	0	0	0	0	0	0	0	0	0	0	0	0	0	0	0	0	0	0	0	0	0	0	0	0	0	0	0	0	0	0	0	0	0.0100167	0	0	0	0	0	0	0	0	0	0
Mongoliimonas terrestris	0	0	0	0	0	0	0	0	0.00169851	0	0.00487805	0	0	0	0	0	0	0	0	0	0	0	0	0	0	0	0	0	0	0	0	0	0	0	0	0	0	0	0	0	0	0	0	0	0	0	0	0	0
Streptomyces pratensis	0	0	0	0	0	0	0	0	0	0	0	0	0	0	0	0	0.028169	0	0	0	0	0	0	0	0	0	0	0	0	0	0	0	0	0	0	0	0	0	0	0	0	0	0	0	0	0	0	0	0
Kocuria gwangalliensis	0	0	0	0	0	0	0	0	0	0.0186916	0	0	0	0	0	0	0	0	0	0	0	0	0	0	0	0	0	0	0	0	0	0	0	0	0	0	0	0	0	0	0	0	0	0	0	0	0	0	0
Acidovorax facilis	0	0.0615836	0	0	0	0.0808625	0	0	0.0360934	0.545171	0	0	0	0.0366972	0	0	0	0	0	0.0187469	0	0	0	0.0627451	0.233051	0	0.0629496	0.291391	0	0	0	0	0	0	0	0	0.231441	0	0	0	0	0	0	0.0376344	0.150538	0.0526316	0.0227273	0	0
Falsochrobactrum grignonense	0	0	0	0	0	0	0	0	0	0	0	0	0	0	0	0	0	0	0	0	0	0	0	0	0	0	0	0	0	0	0	0	0	0	0	0	0	0	0	0	0	0	0	0	0	0	0	0	0
Psychrobacter urativorans	0	0	0	0	0	0	0	0	0	0	0	0	0	0	0	0	0	0	0	0	0	0	0	0	0	0	0	0	0	0	0	0	0	0	0	0	0.00873362	0	0	0	0	0	0	0	0	0	0	0	0
Shinella zoogloeoides	0	0	0.0679012	0	0	0	0	0	0	0	0	0	0	0	0	0	0	0	0	0	0	0	0	0	0	0	0	0	0	0	0	0	0	0	0	0	0	0	0	0	0	0	0	0.0430108	0	0	0	0	0
Lysobacter humi	0.0041841	0	0	0	0.00318471	0.00808625	0	0	0	0	0	0	0	0.0030581	0	0	0	0	0	0	0	0	0	0	0	0	0	0	0	0	0	0	0	0	0	0	0	0.00483092	0.0033389	0	0	0	0	0	0	0	0	0	0
Sediminibacterium aquarii	0	0	0	0	0	0	0	0	0	0	0	0	0	0	0	0	0	0	0	0	0	0	0	0	0	0	0	0	0	0	0	0	0	0	0	0	0	0	0	0	0	0	0	0	0	0	0	0	0.023569
Roseateles chitosanitabida	0	0	0	0	0.00636943	0.0188679	0	0	0	0	0	0	0	0.00611621	0	0	0	0	0	0.00888012	0	0	0	0.00980392	0	0.00662252	0.00719424	0	0	0.026087	0	0	0	0	0	0.0318471	0.00436681	0	0.0066778	0	0	0	0	0	0	0.00478469	0	0.00409836	0
Glutamicibacter protophormiae	0	0	0	0	0	0	0	0	0.0123142	0	0	0	0	0	0	0	0	0	0	0	0	0	0	0	0.0169492	0	0	0	0	0	0	0	0	0	0	0	0	0	0	0	0	0	0	0	0	0	0	0	0
Enterococcus pseudoavium	0	0	0	0	0	0	0.0147059	0.0238095	0	0.00934579	0	0	0	0.0030581	0	0	0	0	0	0	0	0.0318471	0	0	0	0	0.0143885	0.00662252	0	0	0	0	0	0	0	0	0	0	0	0	0	0	0	0	0.0107527	0	0	0	0
Enterococcus xiangfangensis	0	0	0	0	0	0	0.0147059	0.0238095	0	0.00934579	0	0	0	0.0030581	0	0	0	0	0	0	0	0.0318471	0	0	0	0	0.0143885	0.00662252	0	0	0	0	0	0	0	0	0	0	0	0	0	0	0	0	0.0107527	0	0	0	0
Ochrobactrum pseudogrignonense	0	0	0	0	0	0	0	0	0	0	0	0	0	0	0	0	0	0	0	0	0	0	0	0	0	0.00993377	0.0305755	0	0	0	0	0	0	0	0	0	0	0	0	0	0	0	0	0	0	0	0	0	0
Erythrobacter citreus	0	0	0.0802469	0.0810811	0	0	0.0735294	0	0	0	0.0390244	0.0714286	0	0	0.0232558	0	0.0211268	0.16129	0.0512821	0.0222003	0.0208333	0.0191083	0.214286	0	0	0	0	0	0	0	0	0.102564	0.0909091	0.527132	0.418605	0	0	0	0	0	0	0.0375	0.04375	0.016129	0.0645161	0	0	0	0
Enterococcus aquimarinus	0	0	0	0	0	0	0	0	0	0	0	0	0	0	0	0	0	0	0	0	0	0	0	0	0	0	0	0	0	0	0	0	0	0	0	0	0	0	0	0	0	0	0	0	0	0	0	0	0
Legionella norrlandica	0	0	0	0	0	0	0	0	0	0	0	0	0	0	0	0	0	0	0	0	0	0	0	0	0	0	0	0	0	0	0	0	0	0	0	0	0	0	0	0	0	0	0	0	0	0	0	0.0204918	0.016835
Leifsonia naganoensis	0	0	0	0	0	0	0.0294118	0	0	0	0	0	0	0	0	0	0	0	0	0	0	0	0	0	0	0	0	0	0	0	0	0	0	0	0	0	0.0174672	0	0	0	0	0	0	0	0	0	0	0	0
Enterococcus casseliflavus	0.0083682	0	0	0	0	0	0	0	0.0242038	0	0	0	0	0	0	0	0	0	0	0.00690676	0	0	0	0	0	0.013245	0	0	0	0	0	0	0	0	0	0	0	0	0	0	0	0	0	0	0	0	0.00974026	0.0409836	0
Escherichia-Shigella coli	0	0.0293255	0	0	0	0	0	0	0.0437367	0	0	0	0	0	0	0	0	0	0	0	0	0	0	0	0	0	0	0	0	0	0	0	0	0	0.116279	0	0.0917031	0	0	0	0	0	0	0	0	0	0	0	0
Nocardioides kongjuensis	0	0	0	0	0	0.00808625	0	0	0	0	0	0	0	0	0	0	0	0	0	0	0	0	0	0	0	0	0	0	0	0	0	0	0	0	0	0	0.00436681	0	0	0	0	0	0	0	0	0	0	0	0
Glutamicibacter bergerei	0	0	0	0	0	0.032345	0	0	0	0	0	0	0	0	0	0	0	0	0	0	0	0	0	0	0	0.0662252	0.0539568	0	0	0	0	0	0	0	0	0	0	0	0.0300501	0	0	0	0	0	0	0	0	0	0
Burkholderia-Caballeronia-Paraburkholderia multivorans	0	0	0	0	0	0.0134771	0	0	0	0	0.107317	0	0	0	0	0	0	0	0.0512821	0	0	0	0	0	0	0	0	0.0331126	0	0	0	0	0	0.0465116	0	0	0	0	0.00834725	0	0	0.05	0.08125	0.0537634	0.0967742	0	0	0	0
Dietzia cinnamea	0	0	0	0	0	0	0	0	0	0	0	0	0	0	0	0	0	0	0	0	0	0.0382166	0	0	0	0.013245	0	0	0	0	0	0	0	0	0	0	0	0	0	0	0	0	0	0	0	0	0	0	0
Dyella dinghuensis	0	0	0	0	0	0	0	0	0	0	0	0	0	0.0122324	0	0	0	0	0	0	0	0	0	0	0	0	0.0323741	0	0	0	0	0	0	0	0	0	0	0	0	0	0	0	0	0	0	0	0	0	0
Williamsia faeni	0	0	0	0	0	0	0	0	0	0	0	0	0	0	0	0	0	0	0	0	0	0	0	0	0	0	0	0	0	0	0	0	0	0	0	0	0	0	0	0	0	0	0	0	0	0	0	0	0
Pseudonocardiaceae albidocapillata	0	0	0	0	0	0	0	0	0	0	0	0	0	0	0	0	0	0	0	0	0	0	0	0	0	0	0	0	0	0	0	0	0	0	0	0	0	0	0	0	0	0	0	0	0	0	0	0	0.003367
Knoellia flava	0	0	0	0	0	0	0	0	0	0	0	0	0	0	0	0	0.028169	0	0	0	0	0	0	0	0	0	0	0	0	0	0	0	0	0	0	0	0	0	0	0	0	0	0	0	0	0	0	0	0
Roseomonas fluminis	0	0	0.00617284	0.00900901	0	0	0	0	0	0	0	0.00892857	0	0	0	0	0	0	0	0	0	0	0	0	0	0	0	0	0	0	0	0	0	0	0	0	0	0	0	0	0	0	0	0	0	0	0	0	0
Thermomonas carbonis	0.0041841	0	0	0	0.00318471	0.00808625	0	0	0	0	0	0	0	0.0030581	0	0	0	0	0	0	0	0	0	0	0	0	0	0	0	0	0	0	0	0	0	0	0	0.00483092	0.0033389	0	0	0	0	0	0	0	0	0	0
Acidibrevibacterium fodinaquatile	0	0	0	0	0	0	0	0	0	0	0.0195122	0	0	0	0	0	0	0	0	0	0	0	0	0	0	0	0	0	0	0	0	0	0	0	0	0	0	0	0	0	0	0	0	0	0	0	0	0	0
Pseudomonas reinekei	0	0	0	0	0	0	0	0	0	0	0	0	0	0	0	0	0	0	0	0	0	0	0	0	0	0.013245	0	0	0	0	0	0	0	0	0	0	0	0	0	0	0	0	0	0	0	0	0.00974026	0	0
Pseudarthrobacter ureafaciens	0	0	0	0	0	0	0	0	0	0	0	0	0	0	0	0	0	0	0	0	0	0	0	0	0	0	0	0	0	0	0	0	0	0	0	0	0	0	0	0	0	0	0	0	0	0	0	0	0
Roseomonas radiodurans	0	0	0	0	0	0	0	0	0	0	0.0195122	0	0	0	0	0	0	0	0	0	0	0	0	0	0	0	0	0	0	0	0	0	0	0	0	0	0	0	0	0	0	0	0	0	0	0	0	0	0
Arthrobacter luteus	0	0	0	0	0	0	0	0	0	0	0	0	0	0	0	0	0	0	0	0	0	0	0	0	0	0	0	0	0	0.0173913	0	0	0	0	0	0	0	0	0	0	0	0	0	0	0	0	0	0	0
Bacillus megaterium	0	0	0	0	0	0	0	0	0	0	0	0	0	0	0	0	0	0	0	0	0	0	0	0	0	0	0	0	0	0	0	0	0	0	0	0.0318471	0	0	0	0	0	0	0	0	0	0	0	0	0
Aquincola amnicola	0	0	0	0	0	0	0	0	0	0	0	0	0	0	0	0	0	0	0	0	0	0	0	0	0	0	0	0	0	0	0	0	0	0	0	0	0	0	0	0	0	0	0	0	0	0	0	0	0
Gardnerella vaginalis	0	0	0	0	0	0	0	0	0	0	0	0	0	0	0	0	0	0	0	0	0	0	0	0	0	0	0	0	0	0	0	0	0	0	0	0	0	0	0	0	0	0	0	0	0	0	0	0	0
Peptoniphilus urinimassiliensis	0	0	0	0	0.0286624	0	0	0	0	0	0	0	0	0.0366972	0	0	0	0	0	0	0	0	0	0	0	0.0430464	0.00719424	0	0	0	0.00847458	0	0	0	0	0	0	0	0	0	0	0	0	0	0	0	0	0	0
Glutamicibacter halophytocola	0	0	0	0	0	0	0	0	0	0	0	0	0	0	0	0	0	0.016129	0	0	0	0	0	0	0	0	0	0	0	0	0	0	0	0	0	0	0	0	0	0	0	0	0	0	0	0	0	0	0
Lactobacillus paracasei	0.0041841	0	0	0	0	0	0	0	0	0	0	0	0	0	0	0	0	0	0	0	0	0	0	0	0	0	0	0	0	0	0	0	0	0	0	0	0	0	0	0	0	0	0	0	0	0	0	0	0
Massilia varians	0	0	0	0	0	0	0	0	0	0.0218069	0	0	0.0137931	0	0	0	0	0	0	0	0	0	0	0	0	0.013245	0	0	0	0.0173913	0	0	0	0	0	0.0318471	0	0	0	0	0	0	0	0	0	0	0	0	0.010101
Enterococcus dispar	0	0	0	0	0	0	0	0.047619	0	0	0	0	0	0	0	0	0	0	0	0	0	0	0	0	0	0	0	0	0	0	0	0	0	0	0	0	0	0	0	0	0	0	0	0	0.0215054	0	0	0	0
Dermacoccaceae nishinomiyaensis	0	0	0	0	0	0	0	0	0	0	0	0	0	0	0	0	0	0	0	0	0	0	0	0	0	0	0	0	0	0	0	0	0	0	0	0	0	0	0	0	0	0	0.00625	0	0	0	0	0	0
Polaromonas glacialis	0	0	0	0	0	0	0	0	0	0	0	0	0	0	0	0	0	0	0	0	0	0	0	0	0	0	0	0	0	0	0	0	0	0	0	0	0	0	0	0	0	0	0	0	0	0	0	0	0
Comamonas aquatica	0	0	0	0	0	0	0	0	0	0	0	0	0	0	0	0	0	0	0	0	0	0	0	0	0	0	0	0	0	0	0	0	0	0	0	0	0	0	0	0	0	0	0	0	0	0	0	0	0
Bacillus circulans	0	0	0	0	0	0	0	0	0	0	0	0	0	0	0	0	0	0	0	0	0	0	0	0	0	0.0198675	0	0	0	0	0	0	0	0	0	0	0	0	0	0	0	0	0	0	0	0	0	0	0
Sphingomonas montis	0	0	0	0.00900901	0	0	0	0	0	0	0	0	0	0	0	0	0	0	0	0	0	0	0	0	0	0	0	0	0	0	0.00847458	0	0	0	0	0	0	0	0	0	0	0	0	0	0	0	0	0	0
Enterococcus gilvus	0	0.105572	0	0	0	0	0	0	0.00127389	0.0124611	0	0	0.00689655	0	0	0	0	0	0	0	0.0138889	0.0254777	0	0.207843	0	0.00993377	0.21223	0.0331126	0.0206612	0.0347826	0.00847458	0	0	0	0	0	0	0	0	0	0	0	0	0	0	0	0	0.0204918	0
Corynebacterium gerontici	0	0	0	0	0	0	0	0	0	0	0	0	0	0	0	0	0	0	0	0	0	0	0	0	0.0127119	0	0	0	0	0.0347826	0	0	0	0	0	0.0191083	0	0	0	0	0	0	0	0	0	0	0	0	0
Kocuria rosea	0	0	0	0	0	0	0	0	0	0	0	0.0357143	0	0	0.0348837	0	0	0	0	0	0	0	0	0	0	0	0	0	0.0165289	0	0	0	0	0	0	0	0	0	0	0	0	0	0	0	0	0	0	0	0
Mesorhizobium ephedrae	0	0	0	0	0	0	0	0	0	0	0	0	0	0	0	0	0	0	0	0	0	0	0	0	0	0.0264901	0	0	0	0	0	0	0	0	0	0	0	0	0	0	0	0	0	0	0	0	0	0	0
Nocardioides eburneiflavus	0	0	0	0	0	0	0	0	0	0	0	0	0	0	0	0	0	0	0	0	0	0	0	0	0	0	0	0	0	0	0	0	0	0	0	0	0	0	0	0	0	0	0	0	0	0	0	0.0245902	0.03367
Nocardioides zeae	0	0	0	0	0	0	0	0	0.0309979	0	0.160976	0	0.00689655	0	0	0	0	0	0	0.00049334	0	0	0	0	0	0	0	0	0	0	0	0	0	0	0	0	0	0	0	0	0	0	0	0	0	0.186603	0.331169	0.0614754	0
Nocardioides silvaticus	0	0	0	0	0	0.00808625	0	0	0	0	0	0	0	0	0	0	0	0	0	0	0	0	0	0	0	0	0	0	0	0	0	0	0	0	0	0	0.00436681	0	0	0	0	0	0	0	0	0	0	0	0
Chloroplast roseopicta	0	0	0	0	0	0	0	0	0	0	0	0	0.206897	0	0	0	0	0	0	0	0	0	0	0	0	0	0	0	0	0	0	0	0	0	0	0	0	0	0	0	0	0	0	0	0	0	0	0	0
Streptococcus anginosus	0	0	0	0	0	0	0	0	0	0	0	0	0	0.0703364	0	0	0	0	0	0	0	0	0	0	0	0	0	0	0	0	0	0	0	0	0	0.00636943	0	0	0	0	0	0	0	0	0	0	0	0	0
Kocuria polaris	0	0	0	0	0	0	0	0	0	0	0	0	0	0	0.127907	0	0	0	0	0	0	0	0.214286	0	0	0	0	0	0	0	0	0.230769	0	0	0	0	0	0	0	0	0.142857	0	0	0	0	0	0	0	0
Lysobacter bugurensis	0.0041841	0	0	0	0.00318471	0.00808625	0	0	0	0	0	0	0	0.0030581	0	0	0	0	0	0	0	0	0	0	0	0	0	0	0	0	0	0	0	0	0	0	0	0.00483092	0.0033389	0	0	0	0	0	0.0215054	0	0	0	0.03367
Chryseobacterium aureum	0	0	0	0	0	0	0	0	0	0.0249221	0	0	0	0	0	0	0	0	0	0	0	0.0254777	0	0	0	0	0	0	0	0	0	0	0	0	0	0	0	0	0	0	0	0	0	0	0	0	0	0	0
Lysobacter alkalisoli	0.0041841	0	0	0	0.00318471	0.00808625	0	0	0	0	0	0	0	0.0030581	0	0	0	0	0	0	0	0	0	0	0	0	0	0	0	0	0	0	0	0	0	0	0	0.00483092	0.0033389	0	0	0	0	0	0	0	0	0	0
Streptomyces gilvigriseus	0	0	0	0.00900901	0	0	0	0	0	0	0	0	0	0	0	0	0	0	0	0	0	0	0	0	0.0127119	0	0	0	0	0	0	0	0	0	0	0	0	0	0	0	0	0.01875	0.0125	0	0	0	0	0	0
Fusobacterium nucleatum	0	0	0	0	0	0	0	0	0	0	0	0	0	0	0	0	0	0	0	0	0	0	0	0	0	0	0	0	0	0	0	0	0	0	0	0	0	0	0	0	0	0	0	0	0	0	0	0	0
Agathobacter rectalis	0	0	0	0	0	0	0	0	0	0.00934579	0	0	0	0	0	0	0	0	0	0	0	0	0	0	0	0	0	0.0728477	0	0	0	0	0	0	0	0	0	0	0	0	0	0	0	0	0	0	0	0	0
Microbacterium arborescens	0	0	0	0	0	0	0	0	0	0	0.0243902	0	0	0	0	0	0	0	0	0	0	0	0	0	0	0	0	0	0	0	0	0	0	0	0	0	0	0	0	0	0	0	0	0	0	0	0	0	0
Fusobacterium simiae	0	0	0	0	0	0	0	0	0	0	0	0	0	0	0	0	0	0	0	0	0	0	0	0	0	0	0	0	0	0	0	0	0	0	0	0	0	0	0	0	0	0	0	0	0	0	0	0	0
Anaerococcus senegalensis	0	0	0	0	0	0	0	0	0	0	0	0	0	0	0	0	0	0	0	0	0	0	0	0	0	0	0	0	0	0	0	0	0	0	0	0	0	0	0	0	0	0	0	0	0	0	0	0	0
Corynebacterium jeikeium	0	0	0	0	0	0	0	0	0	0	0	0	0	0	0	0	0	0	0	0	0	0	0	0	0	0	0	0	0	0	0	0	0	0	0	0	0	0	0.0133556	0	0	0	0.0125	0	0	0	0	0.0245902	0
Microbacterium terrae	0	0	0	0	0	0	0	0	0	0	0	0	0	0	0	0	0	0	0	0	0	0	0	0	0	0	0	0	0	0	0	0	0	0	0	0	0	0	0.0100167	0	0	0	0	0	0	0	0	0	0
Saccharopolyspora pathumthaniensis	0	0	0	0	0	0	0	0	0	0	0	0	0	0	0	0	0	0	0	0	0	0	0	0	0	0	0	0	0	0	0	0	0	0	0	0	0	0	0	0	0	0	0	0	0	0	0	0	0
Erythrobacter westpacificensis	0	0	0	0	0	0	0	0	0.0942675	0	0	0	0	0	0	0	0	0	0	0	0	0	0	0	0	0	0	0	0	0	0	0	0	0	0	0	0	0	0	0	0	0	0	0	0	0	0	0	0
Pelagibacterium nitratireducens	0	0	0	0	0	0	0	0	0.00169851	0	0.00487805	0	0	0	0	0	0	0	0	0	0	0	0	0	0	0	0	0	0	0	0	0	0	0	0	0	0	0	0	0	0	0	0	0	0	0	0	0	0
Streptomyces gilvigriseus	0	0	0	0.00900901	0	0	0	0	0	0	0	0	0	0	0	0	0	0	0	0	0	0	0	0	0.0127119	0	0	0	0	0	0	0	0	0	0	0	0	0	0	0	0	0.01875	0.0125	0	0	0	0	0	0
Silanimonas algicola	0.0041841	0	0	0	0.00318471	0.00808625	0	0	0	0	0	0	0	0.0030581	0	0	0	0	0	0	0	0	0	0	0	0	0	0	0	0	0	0	0	0	0	0	0	0.00483092	0.0033389	0	0	0	0	0	0	0	0	0	0
Phreatobacter stygius	0	0	0	0	0	0	0	0	0	0	0	0	0	0	0	0	0	0	0	0	0.0625	0	0	0	0	0	0	0	0	0	0	0	0.113636	0	0	0	0.00873362	0	0	0	0	0	0	0	0	0	0	0	0
Aridibacter nitratireducens	0	0	0	0	0	0	0	0	0	0	0	0	0	0	0	0	0	0	0	0	0	0	0	0	0	0	0	0	0	0	0	0	0	0	0	0	0	0	0.00166945	0	0	0	0	0	0	0.0239234	0	0	0
Hoeflea prorocentri	0.0083682	0.0234604	0	0	0	0	0	0	0	0	0	0	0	0	0	0	0	0	0	0	0.0138889	0.0127389	0	0	0	0.0264901	0.0629496	0	0	0	0	0	0	0	0	0	0	0	0.0217028	0	0	0	0	0	0	0	0	0	0.00673401
Ottowia flava	0	0	0	0	0	0	0	0	0	0	0	0	0	0	0	0	0	0	0	0	0	0	0	0	0	0	0	0	0	0	0	0	0	0	0	0	0	0	0	0	0	0	0	0	0	0	0	0	0
Amaricoccus macauensis	0	0	0	0	0	0	0	0	0	0	0	0	0	0	0	0	0	0	0	0	0	0	0	0	0.0211864	0.0198675	0	0	0	0	0	0	0	0	0	0	0	0	0.0200334	0	0	0	0	0	0	0	0	0	0
Sporichthya polymorpha	0	0	0	0	0	0	0	0	0	0	0	0	0	0	0	0	0	0	0	0	0	0	0	0	0	0	0	0	0	0	0	0	0	0	0	0	0	0	0	0	0	0	0	0	0	0.0143541	0.00974026	0.0163934	0
Mycobacterium chlorophenolicum	0	0	0.0123457	0.018018	0	0	0	0	0	0	0.00487805	0.00892857	0	0	0	0	0.0140845	0	0	0	0	0	0	0	0	0	0	0	0	0	0	0	0	0.00775194	0.0232558	0	0	0	0	0	0	0.025	0.01875	0	0	0	0	0	0
Tissierella creatinophila	0	0	0	0	0	0	0	0	0	0	0	0	0	0	0	0	0	0	0	0	0	0	0	0	0	0	0	0	0	0	0	0	0	0	0	0	0	0	0	0	0	0	0	0	0	0	0	0	0
Corynebacterium xerosis	0	0	0	0	0	0	0	0	0	0	0	0	0	0	0	0	0	0	0	0	0	0	0	0	0	0	0	0	0	0	0	0	0	0	0	0	0	0	0	0	0	0	0	0	0	0	0	0	0
Corynebacterium bovis	0	0	0	0	0.00318471	0	0	0	0	0	0	0.00892857	0	0	0	0	0.00704225	0.0806452	0	0	0.0208333	0	0	0	0	0	0	0.013245	0	0	0	0	0	0	0	0.0127389	0	0	0	0	0	0	0	0	0.0430108	0	0	0	0
Corynebacterium kroppenstedtii	0.0209205	0.240469	0	0	0.187898	0.107817	0	0	0	0	0	0.0357143	0.062069	0.0856269	0	0	0	0	0	0.00296004	0.0138889	0.0318471	0	0.00980392	0.0127119	0.0695364	0	0	0	0	0	0	0	0	0	0	0	0	0.0450751	0	0	0	0	0	0	0	0.012987	0	0.003367
Microbacterium aurum	0	0	0	0	0	0	0	0	0	0	0	0	0	0	0	0	0	0	0	0	0	0	0	0	0	0	0	0	0	0	0	0	0	0	0	0	0	0	0	0	0	0	0	0	0	0	0	0	0
Microbacterium esteraromaticum	0.0083682	0	0	0	0	0	0.0294118	0	0	0.0155763	0	0	0	0	0	0	0	0	0	0	0	0	0	0	0	0	0	0	0	0	0	0	0	0	0	0.0254777	0	0	0	0	0	0	0	0	0	0	0	0	0
Microbacterium schleiferi	0	0	0	0	0	0	0	0	0	0	0	0	0	0	0	0	0	0	0.0128205	0.00641342	0	0	0	0.00392157	0	0	0	0	0.00826446	0	0	0	0	0	0	0	0	0	0	0	0	0	0	0	0	0	0	0	0
[truncated: 46 more columns]
